# Supplementary material for: The human gut microbiome in early-onset type 1 diabetes from the TEDDY study
Source: Nature. 2018 Oct 24;562(7728):589–94. doi: 10.1038/s41586-018-0620-2 (PMC6296767; doi:10.1038/s41586-018-0620-2)
Supplement: Supplementary file 3 — Variance of taxonomic profiles explained by clinical covariates in cross-sectional adonis analysis – see Supplementary Information document for full description. [file 41586_2018_620_MOESM3_ESM.xlsx]

## Sheet: adonis, taxonomic profiles
Table S1. Variance of taxonomic profiles explained by clinical covariates in cross-sectional adonis analysis.
Bray-Curtis dissimilarity matrix of the taxonomic profiles was modeled using adonis analysis to assess the proportion of variance explained by different covariates.
Table shows R-squared (the proportion of variance explained), nominal p-value based on permutation test (100,000 permutations, two-sided), and fdr corrected p-value (q-value) for covariates in each cross-section used.
	Age 90 days			Age 180 days			Age 270 days			Age 360 days			Age 450 days			Age 540 days			Age 630 days
	N = 681			N = 677			N = 640			N = 524			N = 475			N = 392			N = 342
	R2	p-value	q-value	R2	p-value	q-value	R2	p-value	q-value	R2	p-value	q-value	R2	p-value	q-value	R2	p-value	q-value	R2	p-value	q-value
Clinical center	0.0167408	3.99992e-05	0.00551989	0.0217093	9.9998e-06	0.00148997	0.0296565	9.9998e-06	0.00148997	0.0256339	9.9998e-06	0.00148997	0.0270394	9.9998e-06	0.00148997	0.0258148	9.9998e-06	0.00148997	0.0296233	9.9998e-06	0.00148997
Breastfeeding ongoing	0.0169285	9.9998e-06	0.00148997	0.0184201	9.9998e-06	0.00148997	0.017576	9.9998e-06	0.00148997	0.0104427	9.9998e-06	0.00148997	0.0109204	9.9998e-06	0.00148997	0.00849653	6.99986e-05	0.00958981	0.00520123	0.0213896	1
Mode of delivery	0.00260805	0.0637687	1	0.00207133	0.129737	1	0.00180526	0.237015	1	0.00321604	0.0369893	1	0.00245345	0.224986	1	0.00180272	0.762095	1	0.00423351	0.0791484	1
Maternal diabetes	0.00466747	0.269905	1	0.00406682	0.47872	1	0.00318811	0.925381	1	0.00436855	0.840573	1	0.00695141	0.186056	1	0.00792355	0.287824	1	0.00967006	0.193316	1
Gestational age	0.0013474	0.399922	1	0.00250007	0.0604188	1	0.00144596	0.452211	1	0.00197461	0.333253	1	0.00208361	0.385832	1	0.00267101	0.327463	1	0.00298635	0.359033	1
HLA genotype	0.00951803	0.735005	1	0.00841409	0.947301	1	0.0101966	0.860363	1	0.0157457	0.218446	1	0.021226	0.000529989	0.0720786	0.0114552	0.948311	1	0.0125615	0.9755	1
Preceeding antibiotics	0.00192297	0.174677	1	0.0022418	0.0960281	1	0.00126916	0.590648	1	0.00388343	0.0100098	1	0.00418475	0.00966981	1	0.00357032	0.0925981	1	0.00330225	0.256285	1
Solid food started	0.00200145	0.154367	1	0.000982282	0.705596	1	-	-	-	-	-	-	-	-	-	-	-	-	-	-	-
Cow's milk started	0.000476607	0.965551	1	0.00269246	0.0427891	1	0.00177637	0.249195	1	0.00214699	0.249525	1	0.00193666	0.47562	1	0.00230668	0.47827	1	0.00258561	0.536139	1
Gluten started	0.00139999	0.373123	1	0.00177375	0.216976	1	0.00130774	0.560969	1	0.00131712	0.770415	1	0.00309984	0.0633087	1	0.00172697	0.824994	1	0.00389531	0.107488	1
Cereal started	0.00179179	0.211056	1	0.00171522	0.240595	1	0.00182858	0.230765	1	-	-	-	-	-	-	-	-	-	-	-	-
Meat started	0.00102595	0.611428	1	0.00242544	0.0704586	1	0.00396214	0.00215996	0.278634	0.00176269	0.462631	1	0.00138023	0.849723	1	0.00268999	0.301244	1	0.00227007	0.720696	1
Vegetables started	0.00239455	0.0874083	1	0.00337345	0.0113098	1	-	-	-	-	-	-	-	-	-	-	-	-	-	-	-
Fruits started	0.00108224	0.572789	1	0.00172683	0.232785	1	0.000813211	0.954261	1	-	-	-	-	-	-	-	-	-	-	-	-
Probiotics ongoing	0.00111338	0.549819	1	0.000674687	0.915272	1	0.00146539	0.436321	1	0.00152206	0.617178	1	0.00233128	0.267355	1	0.00260913	0.351113	1	0.00391492	0.120428	1
Hydrolyzed formula ongoing	0.00142015	0.358173	1	0.0014237	0.385102	1	0.00133873	0.532069	1	0.0020097	0.317654	1	0.00181726	0.551259	1	0.00257552	0.370283	1	0.00269273	0.49842	1
# WMS reads	0.0017509	0.223786	1	0.00444793	0.00176996	0.233635	0.00285146	0.0262995	1	0.00365693	0.0151797	1	0.00209899	0.379382	1	0.0038273	0.0636787	1	0.00481227	0.0364093	1
