# Supplementary material for: The human gut microbiome in early-onset type 1 diabetes from the TEDDY study
Source: Nature. 2018 Oct 24;562(7728):589–94. doi: 10.1038/s41586-018-0620-2 (PMC6296767; doi:10.1038/s41586-018-0620-2)
Supplement: Supplementary file 4 — Associations between microbial alpha-diversity and clinical covariates – see Supplementary Information document for full description. [file 41586_2018_620_MOESM4_ESM.xlsx]

## Sheet: caption
Table S2. Associations between microbial alpha-diversity and clinical covariates
Associations between microbial alpha diversity (N = 10,250 samples) and clinical covariates were evaluated using a linear mixed effects model with subject ID as random effect and other clinical covariates as fixed effects using glmmPQL function in MASS package in R. The sheet associations shows the model summary table with following columns:
Column	description
Covariate	Clinical covariate in question
Value	Estimated fixed effect coefficient
Standard error	Standard error for the coefficient
Df	degrees of freedom
t-value	t-statistic
p-value	two-sided p-value for the associations

## Sheet: associations
Covariate	Value	Standard error	Df	t-value	p-value
(Intercept)	-0.241843	0.0438473	9105	-5.51558	3.57143e-08
mode of delivery	0.055487	0.0248298	734	2.23469	0.0257377
clinical center: Georgia	0.163796	0.0542135	734	3.02132	0.00260418
clinical center: Washington	-0.0191097	0.0450338	734	-0.424341	0.671442
clinical center: Finland	0.0544804	0.0342478	734	1.59077	0.112091
clinical center: Germany	0.0734495	0.045464	734	1.61555	0.106621
clinical center: Sweden	0.166755	0.0327528	734	5.09131	4.52371e-07
breastfeeding status	-0.176501	0.0126191	9105	-13.9868	5.34492e-44
solid food started	0.00439893	0.0218808	9105	0.201041	0.840671
ongoing formula feeding	0.114483	0.0125376	9105	9.13114	8.23182e-20
ongoing probiotics	-0.0834032	0.0246998	9105	-3.37668	0.00073673
maternal gestational diabetes	0.051596	0.0445584	734	1.15794	0.247265
maternal T1D	0.0345817	0.094191	734	0.367144	0.713617
maternal T2D	0.098376	0.217848	734	0.451581	0.651704
maternal antihypertensives	-0.0160152	0.0701539	734	-0.228286	0.819487
maternal insulin	0.0152797	0.0853622	734	0.178999	0.857988
# of WMS reads	1.01565e-08	1.59003e-09	9105	6.38759	1.76769e-10
