# Supplementary material for: The human gut microbiome in early-onset type 1 diabetes from the TEDDY study
Source: Nature. 2018 Oct 24;562(7728):589–94. doi: 10.1038/s41586-018-0620-2 (PMC6296767; doi:10.1038/s41586-018-0620-2)
Supplement: Supplementary file 5 — Variance of pathway profiles explained by clinical covariates in cross-sectional adonis analysis – see Supplementary Information document for full description. [file 41586_2018_620_MOESM5_ESM.xlsx]

## Sheet: adonis, pathway profiles
Table S3. Variance of pathway profiles explained by clinical covariates in cross-sectional adonis analysis.
Bray-Curtis dissimilarity matrix of the pathway profiles was modeled using adonis analysis to assess the proportion of variance explained by different covariates.
Table shows R-squared (the proportion of variance explained), nominal p-value based on permutation test (100,000 permutations, two-sided), and fdr corrected p-value (q-value) for covariates in each cross-section used.
	Age 90 days			Age 180 days			Age 270 days			Age 360 days			Age 450 days			Age 540 days			Age 630 days
	N = 681			N = 677			N = 640			N = 524			N = 475			N = 392			N = 342
	R2	p-value	q-value	R2	p-value	q-value	R2	p-value	q-value	R2	p-value	q-value	R2	p-value	q-value	R2	p-value	q-value	R2	p-value	q-value
Clinical center	0.00732375	0.331633	1	0.0124712	0.0783384	1	0.0128468	0.106678	1	0.0151628	0.099078	1	0.0192373	0.0633187	1	0.0272879	0.0281894	1	0.0426161	0.00331993	0.325353
Breastfeeding ongoing	0.0503576	9.9998e-06	0.00100998	0.0145256	0.000379992	0.0379992	0.00161608	0.303974	1	0.00505249	0.0707186	1	0.00340038	0.179026	1	0.00396577	0.185326	1	0.00245096	0.371123	1
Mode of delivery	0.000880736	0.436131	1	0.000787604	0.5059	1	0.000976231	0.463431	1	0.00446828	0.0916682	1	0.000577422	0.746355	1	0.000620492	0.786184	1	0.000839476	0.747315	1
Maternal diabetes	0.00207014	0.717006	1	0.00487948	0.305344	1	0.00344559	0.541419	1	0.00674829	0.260215	1	0.00219938	0.836853	1	0.0027482	0.834693	1	0.0085168	0.343193	1
Gestational age	0.00471098	0.0444791	1	0.0070188	0.0143797	1	0.000479717	0.692376	1	0.00125372	0.455371	1	0.0118127	0.00933981	0.887282	0.0032698	0.240745	1	0.00662596	0.098258	1
HLA genotype	0.00906992	0.557139	1	0.0066889	0.821944	1	0.0115028	0.4819	1	0.0198664	0.183326	1	0.0118978	0.559089	1	0.0133636	0.49907	1	0.0235248	0.170667	1
Preceding antibiotics	0.000147453	0.897272	1	0.00164104	0.272815	1	0.00048907	0.690426	1	0.00312808	0.167277	1	0.00295007	0.217696	1	0.00191577	0.415842	1	0.000641355	0.814554	1
Solid food started	0.0116349	0.00142997	0.141567	0.00117969	0.374693	1	-	-	-	-	-	-	-	-	-	-	-	-	-	-	-
Cow's milk started	0.000865692	0.442181	1	0.00946192	0.00439991	0.426791	0.000711507	0.563699	1	0.00288953	0.187046	1	0.00132796	0.395172	1	0.00034666	0.786484	1	0.00140938	0.427851	1
Gluten started	0.003416	0.0884682	1	0.00277791	0.134727	1	0.00355464	0.106718	1	0.000187962	0.919962	1	0.0021143	0.291424	1	0.00141191	0.442411	1	0.000936442	0.579578	1
Cereal started	0.00114271	0.357503	1	0.000629534	0.580878	1	0.00445997	0.0858183	1	-	-	-	-	-	-	-	-	-	-	-	-
Meat started	0.00104803	0.384472	1	0.00539245	0.0330393	1	0.00492598	0.0563989	1	0.000346662	0.802754	1	0.000527224	0.674897	1	0.000953235	0.47743	1	0.000691061	0.657807	1
Vegetables started	0.00711619	0.0120998	1	0.00144115	0.313114	1	-	-	-	-	-	-	-	-	-	-	-	-	-	-	-
Fruits started	0.000752784	0.48613	1	0.000309841	0.789334	1	0.000142156	0.915862	1	-	-	-	-	-	-	-	-	-	-	-	-
Probiotics ongoing	0.0017326	0.238185	1	0.00032637	0.781124	1	0.000141102	0.935591	1	0.00583462	0.051509	1	0.0013316	0.464071	1	0.000526388	0.825103	1	0.00149471	0.552249	1
Hydrolyzed formula ongoing	0.00377643	0.0720886	1	0.000415007	0.711306	1	0.00283014	0.156017	1	0.00132396	0.430741	1	0.00698537	0.048099	1	0.00233719	0.313314	1	0.000861342	0.646357	1
# WMS reads	0.000708189	0.50454	1	0.00798617	0.00848983	0.815024	0.0050421	0.052369	1	0.000486495	0.773905	1	0.000189999	0.937901	1	0.000474215	0.845393	1	0.000791282	0.760185	1
