# Supplementary material for: The human gut microbiome in early-onset type 1 diabetes from the TEDDY study
Source: Nature. 2018 Oct 24;562(7728):589–94. doi: 10.1038/s41586-018-0620-2 (PMC6296767; doi:10.1038/s41586-018-0620-2)
Supplement: Supplementary file 6 — Associations between the microbiome and case-control outcome in IA and T1D cohorts in TEDDY microbiome study – see Supplementary Information document for full description. [file 41586_2018_620_MOESM6_ESM.xlsx]

## Sheet: caption
Table S4. Associations between the microbiome and case-control outcome in IA and T1D cohorts in TEDDY microbiome study
Sheet "taxonomies" contain associations between microbial species and the outcome
Sheet "pathways" contain associations between microbial pathways and the outcome
Columns of these sheets are described below:
Column	Explanation
cohort / subcohort	The comparison in questiion; IA or T1D case-control comparisons, possibly stratified by clinical site
Microbial species / pathway	The microbial speces or pathway implicated in the association
Outcome	The outcome of the association (indicated the direction together with the sign of the effect size)
Effect size	The fixed effect coefficient (obtained from the linear model) of the effect for the given outcome
N	number of samples used in this comparison
N > 0	number of samples with values > 0 used in this comparison (applies only for taxonomies)
p-value	nominal p-value (two-sided) for the given association
q-value	FDR corrected p-value, q-value, for the given association

## Sheet: taxonomies
cohort / subcohort	Microbial species	Outcome	Effect size	N	N > 0	p-value	q-value
IA case-control cohort: all centers	s__Bifidobacterium_dentium	IA case-control status: control	0.0120191	7169	1901	0.0132334	0.0536302
IA case-control cohort: all centers	s__Lactobacillus_rhamnosus	IA case-control status: control	0.00679589	7169	1378	0.0136985	0.0552506
IA case-control cohort: all centers	s__Clostridium_citroniae	IA case-control status: control	0.00127882	7169	1424	0.0149346	0.0593877
IA case-control cohort: all centers	s__Bacteroides_uniformis	IA case-control status: control	0.010733	7169	3498	0.022218	0.0855392
IA case-control cohort: all centers	s__Streptococcus_mitis_oralis_pneumoniae	IA case-control status: control	-0.00118476	7169	3807	0.0285688	0.108026
IA case-control cohort: all centers	s__Anaerotruncus_unclassified	IA case-control status: control	0.000527612	7169	1063	0.0360147	0.133791
IA case-control cohort: all centers	s__Peptostreptococcaceae_noname_unclassified	IA case-control status: control	-0.00164713	7169	2984	0.0467496	0.171415
IA case-control cohort: all centers	s__Erysipelotrichaceae_bacterium_6_1_45	IA case-control status: control	-0.000855581	7169	2726	0.0559134	0.200672
IA case-control cohort: all centers	s__Streptococcus_australis	IA case-control status: control	-0.000783776	7169	2229	0.0629319	0.223394
IA case-control cohort: all centers	s__Clostridiales_bacterium_1_7_47FAA	IA case-control status: control	0.000971579	7169	2395	0.0630356	0.223394
T1D case-control cohort: all centers	s__Streptococcus_thermophilus	T1D case-control status: control	0.00317276	3333	1253	0.0176141	0.078285
T1D case-control cohort: all centers	s__Bifidobacterium_pseudocatenulatum	T1D case-control status: control	-0.0424232	3333	1690	0.0177203	0.0783425
T1D case-control cohort: all centers	s__Lactococcus_lactis	T1D case-control status: control	0.00505125	3333	499	0.0215938	0.0944728
T1D case-control cohort: all centers	s__Roseburia_hominis	T1D case-control status: control	-0.00240441	3333	982	0.0256235	0.110287
T1D case-control cohort: all centers	s__Alistipes_shahii	T1D case-control status: control	-0.00453523	3333	463	0.0353727	0.144942
T1D case-control cohort: all centers	s__Holdemania_unclassified	T1D case-control status: control	-0.00142056	3333	628	0.0493836	0.195671
IA case-control cohort: Finland	s__Streptococcus_mitis_oralis_pneumoniae	IA case-control status: control	-0.00324459	1813	1050	0.000164272	0.000784482
IA case-control cohort: Finland	s__Veillonella_parvula	IA case-control status: control	-0.0124711	1813	1488	0.0183961	0.0642492
IA case-control cohort: Finland	s__Streptococcus_parasanguinis	IA case-control status: control	-0.00291992	1813	1229	0.0566547	0.174437
IA case-control cohort: Finland	s__Peptostreptococcaceae_noname_unclassified	IA case-control status: control	-0.00214267	1813	668	0.0718132	0.21544
IA case-control cohort: Finland	s__Bifidobacterium_adolescentis	IA case-control status: control	0.0218408	1813	894	0.0772145	0.228711
IA case-control cohort: Sweden	s__Veillonella_parvula	IA case-control status: control	0.0054944	2692	1862	0.0164773	0.0551558
IA case-control cohort: Sweden	s__Bacteroides_vulgatus	IA case-control status: control	-0.0135815	2692	1480	0.0279504	0.0906963
IA case-control cohort: Sweden	s__Veillonella_unclassified	IA case-control status: control	0.0051559	2692	2242	0.0769151	0.235183
IA case-control cohort: Colorado	s__Streptococcus_thermophilus	IA case-control status: control	0.0133611	1017	556	0.00125704	0.00589237
IA case-control cohort: Colorado	s__Erysipelotrichaceae_bacterium_6_1_45	IA case-control status: control	-0.00260365	1017	553	0.0334579	0.116714
IA case-control cohort: Georgia	s__Ruminococcus_obeum	IA case-control status: control	0.00755593	317	141	0.0185721	0.123287
T1D case-control cohort: Finland	s__Roseburia_inulinivorans	T1D case-control outcome: control	-0.0157982	588	203	0.00288784	0.0169734
T1D case-control cohort: Finland	s__Clostridium_nexile	T1D case-control outcome: control	0.0415361	588	296	0.0185616	0.0906058
T1D case-control cohort: Finland	s__Eggerthella_unclassified	T1D case-control outcome: control	0.0160289	588	450	0.0462074	0.20752
T1D case-control cohort: Finland	s__Eubacterium_rectale	T1D case-control outcome: control	-0.0323932	588	209	0.0483352	0.210917
T1D case-control cohort: Sweden	s__Clostridium_ramosum	T1D case-control outcome: control	0.0201505	490	349	0.047948	0.224129
T1D case-control cohort: Germany	s__Eggerthella_lenta	T1D case-control outcome: control	0.0192163	247	177	0.00894035	0.0608631
T1D case-control cohort: Germany	s__Eubacterium_rectale	T1D case-control outcome: control	-0.0274214	247	102	0.0264166	0.145858
T1D case-control cohort: Germany	s__Ruminococcus_bromii	T1D case-control outcome: control	-0.0950768	247	162	0.0345394	0.177202
Number of AABs: Finland	s__Streptococcus_mitis_oralis_pneumoniae	multiple AABs	0.00288903	2194	1223	0.00109687	0.0109632
Number of AABs: Finland	s__Ruminococcus_gnavus	single AAB	0.0481326	2194	1933	0.00144145	0.014141
Number of AABs: Finland	s__Dialister_invisus	multiple AABs	0.0145346	2194	455	0.00460705	0.0411209
Number of AABs: Finland	s__Varibaculum_cambriense	multiple AABs	-0.00300676	2194	434	0.00997248	0.0837689
Number of AABs: Finland	s__Granulicatella_unclassified	multiple AABs	0.00138739	2194	870	0.014626	0.118418
Number of AABs: Finland	s__Gordonibacter_pamelaeae	multiple AABs	-0.0018649	2194	579	0.0227587	0.178876
Number of AABs: Finland	s__Streptococcus_mitis_oralis_pneumoniae	single AAB	0.0025623	2194	1223	0.0243508	0.189176
Number of AABs: Finland	s__Haemophilus_parainfluenzae	multiple AABs	0.00424285	2194	1165	0.0257293	0.196478
Number of AABs: Sweden	s__Citrobacter_freundii	multiple AABs	-0.00646231	3232	614	0.00453082	0.0373602
Number of AABs: Sweden	s__Subdoligranulum_unclassified	multiple AABs	0.0234506	3232	2777	0.00619446	0.0497534
Number of AABs: Sweden	s__Citrobacter_freundii	single AAB	-0.00655263	3232	614	0.00779911	0.0615588
Number of AABs: Sweden	s__Veillonella_unclassified	multiple AABs	-0.00752582	3232	2699	0.0088292	0.0685889
Number of AABs: Sweden	s__Holdemania_unclassified	multiple AABs	0.00135857	3232	667	0.00989612	0.0752921
Number of AABs: Sweden	s__Ruminococcus_callidus	multiple AABs	0.00487682	3232	530	0.0120319	0.0901474
Number of AABs: Sweden	s__Anaerotruncus_unclassified	single AAB	-0.000798368	3232	549	0.0168452	0.124606
Number of AABs: Sweden	s__Bacteroides_vulgatus	multiple AABs	0.0178466	3232	1862	0.0168842	0.124606
Number of AABs: Sweden	s__Ruminococcus_bromii	multiple AABs	0.0397094	3232	2241	0.0199604	0.145131
Number of AABs: Sweden	s__Clostridiales_bacterium_1_7_47FAA	single AAB	-0.00233888	3232	1162	0.0202873	0.146785
Number of AABs: Sweden	s__Citrobacter_unclassified	single AAB	-0.00452716	3232	671	0.0220411	0.158696
Number of AABs: Sweden	s__Citrobacter_unclassified	multiple AABs	-0.00417144	3232	671	0.0223088	0.159843
Number of AABs: Sweden	s__Clostridium_ramosum	multiple AABs	-0.00637144	3232	2293	0.0296107	0.210122
Number of AABs: Sweden	s__Clostridium_leptum	multiple AABs	0.00180791	3232	972	0.0358159	0.248189
Number of AABs: Colorado	s__Streptococcus_thermophilus	single AAB	-0.0170795	1227	678	0.00170194	0.0179224
Number of AABs: Colorado	s__Lachnospiraceae_bacterium_8_1_57FAA	single AAB	0.00658054	1227	204	0.0103285	0.0969006
Number of AABs: Colorado	s__Streptococcus_thermophilus	multiple AABs	-0.0105573	1227	678	0.0170884	0.148956
Number of AABs: Colorado	s__Bifidobacterium_adolescentis	multiple AABs	-0.0397043	1227	389	0.0186068	0.159134
Number of AABs: Colorado	s__Ruminococcus_obeum	single AAB	0.0106087	1227	653	0.0212703	0.177024
Number of AABs: Colorado	s__Peptostreptococcaceae_noname_unclassified	single AAB	0.00640392	1227	568	0.0213922	0.177086
Number of AABs: Colorado	s__Ruminococcus_sp_5_1_39BFAA	single AAB	0.0432092	1227	421	0.0238778	0.195571
Number of AABs: Colorado	s__Erysipelotrichaceae_bacterium_6_1_45	multiple AABs	0.0030016	1227	698	0.0263913	0.210586
Number of AABs: Colorado	s__Burkholderiales_bacterium_1_1_47	multiple AABs	0.00324652	1227	222	0.0266648	0.211677
Number of AABs: Germany	s__Lactobacillus_casei_paracasei	multiple AABs	0.00738816	822	117	0.00552833	0.0590765
Number of AABs: Germany	s__Enterococcus_faecalis	multiple AABs	0.0301552	822	234	0.00915677	0.0918185
Number of AABs: Germany	s__Ruminococcus_sp_5_1_39BFAA	multiple AABs	0.0330561	822	258	0.0162152	0.150247
Number of AABs: Germany	s__Alistipes_shahii	multiple AABs	0.00775822	822	164	0.0172381	0.156749
Number of AABs: Germany	s__Ruminococcus_torques	multiple AABs	0.0263274	822	747	0.0209495	0.184759
Number of AABs: Germany	s__Holdemania_unclassified	single AAB	0.00289985	822	115	0.0282144	0.238763
Number of AABs: Georgia	s__Eubacterium_limosum	multiple AABs	-0.0197188	458	76	0.00154575	0.025404
Number of AABs: Georgia	s__Anaerotruncus_colihominis	single AAB	-0.00792854	458	163	0.00642875	0.0925986
Number of AABs: Georgia	s__Eubacterium_limosum	single AAB	-0.0218649	458	76	0.0080769	0.112039
Number of AABs: Georgia	s__Gordonibacter_pamelaeae	single AAB	-0.00698964	458	97	0.0106635	0.140202
Number of AABs: Georgia	s__Clostridium_clostridioforme	multiple AABs	0.00725373	458	185	0.011496	0.146066
Number of AABs: Georgia	s__Blautia_producta	multiple AABs	0.00412919	458	150	0.0193499	0.221836
Number of AABs: Georgia	s__Lachnospiraceae_bacterium_1_1_57FAA	multiple AABs	0.0124159	458	100	0.0211461	0.236837
Number of AABs: Washington	s__Bacteroides_thetaiotaomicron	multiple AABs	0.0408466	748	186	0.000785848	0.0096377
Number of AABs: Washington	s__Bacteroides_stercoris	single AAB	-0.0215372	748	90	0.0237685	0.210816
Number of AABs: Washington	s__Anaerostipes_unclassified	multiple AABs	0.00739833	748	152	0.0243445	0.214592
Number of AABs: Washington	s__Clostridium_leptum	single AAB	0.00635531	748	277	0.0251445	0.220284
Number of AABs: Washington	s__Streptococcus_peroris	single AAB	-0.00325651	748	136	0.0267801	0.233183

## Sheet: pathways
cohort / subcohort	Microbial pathway	Outcome	Effect size	N	p-value	q-value
IA case-control cohort	PWY-5101: L-isoleucine biosynthesis II	IA case-control status: control	0.0195302	7207	0.0120147	0.0394195
IA case-control cohort	PWY-5656: mannosylglycerate biosynthesis I	IA case-control status: control	0.000287651	7207	0.0433493	0.130978
IA case-control cohort	PWY4LZ-257: superpathway of fermentation	IA case-control status: control	0.00461331	7207	0.0606287	0.179576
IA case-control cohort	PWY66-399: gluconeogenesis III	IA case-control status: control	0.012065	7207	0.061647	0.181875
IA case-control cohort	COA-PWY: coenzyme A biosynthesis I	IA case-control status: control	0.028084	7207	0.0650856	0.190771
IA case-control cohort	THRESYN-PWY: superpathway of L-threonine biosynthesis	IA case-control status: control	0.0249566	7207	0.0691327	0.201065
T1D case-control cohort	PWY4LZ 257: superpathway of fermentation	T1D case-control status: control	0.0094143	3256	0.00458278	0.0189882
T1D case-control cohort	ARGDEG-PWY: superpathway of L-arginine, putrescine and 4-aminobutanoate degradation	T1D case-control status: control	0.000663804	3256	0.0110903	0.0425851
T1D case-control cohort	ORNARGDEG-PWY: superpathway of L-arginine and L-ornithine degradation	T1D case-control status: control	0.000663804	3256	0.0110903	0.0425851
T1D case-control cohort	PWY-6612: superpathway of tetrahydrofolate biosynthesis	T1D case-control status: control	0.0222166	3256	0.0133234	0.0503874
T1D case-control cohort	ORNDEG-PWY: superpathway of ornithine degradation	T1D case-control status: control	0.00329971	3256	0.0143783	0.0538349
T1D case-control cohort	PWY-5971: palmitate biosynthesis II	T1D case-control status: control	0.0214005	3256	0.0189141	0.0689844
T1D case-control cohort	FOLSYN-PWY: superpathway of tetrahydrofolate biosynthesis and salvage	T1D case-control status: control	0.026457	3256	0.0232555	0.0834738
T1D case-control cohort	PWY0-1277: 3-phenylpropanoate and 3-(3-hydroxyphenyl)propanoate degradation	T1D case-control status: control	0.00387726	3256	0.0312519	0.109043
T1D case-control cohort	PWY-5022: 4-aminobutanoate degradation V	T1D case-control status: control	0.00324408	3256	0.0315417	0.109253
T1D case-control cohort	PWY-6285: superpathway of fatty acids biosynthesis	T1D case-control status: control	0.0102303	3256	0.0331101	0.113785
T1D case-control cohort	ANAEROFRUCAT-PWY: homolactic fermentation	T1D case-control status: control	0.0533647	3256	0.0331158	0.113785
T1D case-control cohort	PWY-6113: superpathway of mycolate biosynthesis	T1D case-control status: control	0.0123818	3256	0.0377813	0.128445
T1D case-control cohort	RIBOSYN2-PWY: flavin biosynthesis I	T1D case-control status: control	0.04454	3256	0.0386467	0.131189
T1D case-control cohort	P161-PWY: acetylene degradation	T1D case-control status: control	0.0184583	3256	0.0415427	0.139757
T1D case-control cohort	PWY-7013: L-1,2-propanediol degradation	T1D case-control status: control	0.00508659	3256	0.045133	0.149222
T1D case-control cohort	PWY-5676: acetyl-CoA fermentation to butanoate II	T1D case-control status: control	0.0127946	3256	0.0460756	0.152056
T1D case-control cohort	RHAMCAT-PWY: L-rhamnose degradation I	T1D case-control status: control	0.0432177	3256	0.0487704	0.159086
T1D case-control cohort	PWY-5686: UMP biosynthesis	T1D case-control status: control	-0.0302735	3256	0.0502802	0.162915
T1D case-control cohort	COLANSYN-PWY: colanic acid building blocks biosynthesis	T1D case-control status: control	0.0245542	3256	0.0505711	0.163043
T1D case-control cohort	PWY-4242: pantothenate and coenzyme A biosynthesis III	T1D case-control status: control	0.0394493	3256	0.0524874	0.168288
T1D case-control cohort	PWY-5464: superpathway of cytosolic glycolysis pyruvate dehydrogenase and TCA cycle	T1D case-control status: control	0.0059636	3256	0.057318	0.181709
T1D case-control cohort	PWY-7117: C4-photosynthetic carbon assimilation cycle	T1D case-control status: control	-0.0602239	3256	0.0605456	0.190867
T1D case-control cohort	PWY-6936: seleno amino acid biosynthesis	T1D case-control status: control	0.055904	3256	0.066478	0.206963
T1D case-control cohort	HCAMHPDEG-PWY: 3-phenylpropanoate and 3-(3-hydroxyphenyl)propanoate degradation to 2-oxopent 4-enoate	T1D case-control status: control	0.00164753	3256	0.0750213	0.230693
T1D case-control cohort	PWY-6690: cinnamate and 3-hydroxycinnamate degradation to 2-oxopent 4-enoate	T1D case-control status: control	0.00164753	3256	0.0750213	0.230693
T1D case-control cohort	PWY-5121: superpathway of geranylgeranyl diphosphate biosynthesis II	T1D case-control status: control	0.0270416	3256	0.0754139	0.231585
T1D case-control cohort	PWY-6609: adenine and adenosine salvage III	T1D case-control status: control	0.0386056	3256	0.078355	0.239962
T1D case-control cohort	PWY-6859: all trans farnesol biosynthesis	T1D case-control status: control	0.00971581	3256	0.0799267	0.243452
T1D case-control cohort	PWY-6168: flavin biosynthesis III	T1D case-control status: control	0.0413536	3256	0.0811623	0.246822
IA case-control cohort: Finland	PWY4LZ-257: superpathway of fermentation	IA case-control status: control	0.00891904	1827	0.015176	0.0493863
IA case-control cohort: Finland	POLYAMSYN-PWY: superpathway of polyamine biosynthesis I	IA case-control status: control	-0.0355441	1827	0.0246737	0.0759192
IA case-control cohort: Finland	PWY-7219: adenosine ribonucleotides de novo biosynthesis	IA case-control status: control	0.0560635	1827	0.0291962	0.0885571
IA case-control cohort: Finland	PWY-7539: 6-hydroxymethyl dihydropterin diphosphate biosynthesis III	IA case-control status: control	-0.037764	1827	0.0355899	0.106437
IA case-control cohort: Finland	ARG-POLYAMINE-SYN: superpathway of arginine and polyamine biosynthesis	IA case-control status: control	-0.0485411	1827	0.0382303	0.112926
IA case-control cohort: Finland	PWY-5656: mannosylglycerate biosynthesis I	IA case-control status: control	0.000388285	1827	0.0488404	0.141013
IA case-control cohort: Finland	PWY-6147: 6-hydroxymethyl dihydropterin diphosphate biosynthesis I	IA case-control status: control	-0.042232	1827	0.0628144	0.17762
IA case-control cohort: Finland	COA-PWY-1: coenzyme A biosynthesis II	IA case-control status: control	0.051195	1827	0.0668155	0.187006
IA case-control cohort: Finland	GLCMANNANAUT-PWY: superpathway of N-acetylglucosamine, N-acetylmannosamine and N-acetylneuraminate degradation	IA case-control status: control	-0.0533623	1827	0.0835593	0.230178
IA case-control cohort: Finland	PWY0-1296: purine ribonucleosides degradation	IA case-control status: control	-0.0728758	1827	0.0844178	0.231877
IA case-control cohort: Finland	PWY-5667: CDP diacylglycerol biosynthesis I	IA case-control status: control	-0.0630453	1827	0.087197	0.238828
IA case-control cohort: Finland	PWY0-1319: CDP diacylglycerol biosynthesis II	IA case-control status: control	-0.0627822	1827	0.0884602	0.2419
IA case-control cohort: Sweden	PWY-5154: L-arginine biosynthesis III	IA case-control status: control	0.0562206	2699	0.0122055	0.042295
IA case-control cohort: Sweden	ASPASN-PWY: superpathway of L-aspartate and L-asparagine biosynthesis	IA case-control status: control	0.062453	2699	0.019334	0.0645794
IA case-control cohort: Sweden	PWY-5138: unsaturated, even numbered fatty acid beta-oxidation	IA case-control status: control	0.00188736	2699	0.0207641	0.0688831
IA case-control cohort: Sweden	PWY-6163: chorismate biosynthesis from 3-dehydroquinate	IA case-control status: control	-0.0431607	2699	0.0216161	0.0713443
IA case-control cohort: Sweden	PWY-6936: seleno amino acid biosynthesis	IA case-control status: control	0.0596924	2699	0.0277706	0.091039
IA case-control cohort: Sweden	PWY-5656: mannosylglycerate biosynthesis I	IA case-control status: control	-0.000189373	2699	0.0299198	0.0974274
IA case-control cohort: Sweden	NONMEVIPP-PWY: methylerythritol phosphate pathway I	IA case-control status: control	-0.0305149	2699	0.0475495	0.150059
IA case-control cohort: Sweden	PWY-5022: 4-aminobutanoate degradation V	IA case-control status: control	-0.00365485	2699	0.0545343	0.169895
IA case-control cohort: Sweden	PWY-7315: dTDP N acetylthomosamine biosynthesis	IA case-control status: control	0.0290749	2699	0.0609984	0.187332
IA case-control cohort: Sweden	PWY-6629: superpathway of L-tryptophan biosynthesis	IA case-control status: control	0.0373376	2699	0.0618324	0.189593
IA case-control cohort: Sweden	PWY-6737: starch degradation V	IA case-control status: control	-0.0523651	2699	0.0678707	0.206157
IA case-control cohort: Sweden	PWY-6386: UDP N acetylmuramoyl pentapeptide biosynthesis II	IA case-control status: control	-0.0304411	2699	0.0686256	0.208125
IA case-control cohort: Sweden	PWY-6630: superpathway of L-tyrosine biosynthesis	IA case-control status: control	0.0388993	2699	0.0701391	0.212053
IA case-control cohort: Sweden	3-HYDROXYPHENYLACETATE-DEGRADATION-PWY: 4-hydroxyphenylacetate degradation	IA case-control status: control	0.0143738	2699	0.0735266	0.221606
IA case-control cohort: Sweden	PWY-7242: D fructuronate degradation	IA case-control status: control	0.0459476	2699	0.0782318	0.233973
IA case-control cohort: Sweden	PWY-6628: superpathway of L-phenylalanine biosynthesis	IA case-control status: control	0.0378198	2699	0.0788119	0.235346
IA case-control cohort: Sweden	HEMESYN2-PWY: heme biosynthesis II	IA case-control status: control	0.0243103	2699	0.0794438	0.236506
IA case-control cohort: Sweden	COA-PWY: coenzyme A biosynthesis I	IA case-control status: control	0.0407717	2699	0.0796381	0.236723
IA case-control cohort: Sweden	GLCMANNANAUT-PWY: superpathway of N-acetylglucosamine, N-acetylmannosamine and N-acetylneuraminate degradation	IA case-control status: control	0.0440562	2699	0.0806199	0.239275
IA case-control cohort: Sweden	ARO-PWY: chorismate biosynthesis I	IA case-control status: control	-0.0297327	2699	0.0831412	0.246382
IA case-control cohort: Colorado	PWY-5910: superpathway of geranylgeranyldiphosphate biosynthesis I	IA case-control status: control	0.000979094	1025	0.0133701	0.0592774
IA case-control cohort: Colorado	PWY-5686: UMP biosynthesis	IA case-control status: control	-0.0573555	1025	0.0332779	0.131589
IA case-control cohort: Colorado	PWY-7282: 4-amino 2-methyl 5-phosphomethylpyrimidine biosynthesis	IA case-control status: control	-0.0866013	1025	0.0565093	0.209514
IA case-control cohort: Colorado	PWY-6471: peptidoglycan biosynthesis IV	IA case-control status: control	0.0357324	1025	0.0590656	0.218566
IA case-control cohort: Germany	PWY0-41: allantoin degradation IV	IA case-control status: control	-0.000347673	680	0.0024928	0.0120776
IA case-control cohort: Germany	LACTOSECAT-PWY: lactose and galactose degradation I	IA case-control status: control	0.0558166	680	0.0335893	0.117079
IA case-control cohort: Germany	AEROBACTINSYN-PWY: aerobactin biosynthesis	IA case-control status: control	0.00277712	680	0.0562573	0.181409
IA case-control cohort: Germany	ILEUSYN-PWY: L-isoleucine biosynthesis I	IA case-control status: control	0.0928951	680	0.0571822	0.183483
IA case-control cohort: Germany	VALSYN-PWY: L-valine biosynthesis	IA case-control status: control	0.0928951	680	0.0571822	0.183483
IA case-control cohort: Germany	PWY-6151: S adenosyl L-methionine cycle I	IA case-control status: control	0.0952155	680	0.066719	0.209225
IA case-control cohort: Germany	PWY-6527: stachyose degradation	IA case-control status: control	0.0675008	680	0.0690614	0.215178
IA case-control cohort: Germany	PWY-6123: inosine 5-phosphate biosynthesis I	IA case-control status: control	0.101264	680	0.0828348	0.249276
IA case-control cohort: Georgia	PWY-6595: superpathway of guanosine nucleotides degradation	IA case-control status: control	0.0208509	318	0.00116401	0.0107602
IA case-control cohort: Georgia	PRPP-PWY: superpathway of histidine, purine and pyrimidine biosynthesis	IA case-control status: control	0.0936861	318	0.00201617	0.0171597
IA case-control cohort: Georgia	PWY-7117: C4-photosynthetic carbon assimilation cycle	IA case-control status: control	0.147965	318	0.0126824	0.0825
IA case-control cohort: Georgia	PWY-7187: pyrimidine deoxyribonucleotides de novo biosynthesis II	IA case-control status: control	0.0989568	318	0.0202567	0.121164
IA case-control cohort: Georgia	PWY-6606: guanosine nucleotides degradation II	IA case-control status: control	0.0203668	318	0.0269474	0.147485
IA case-control cohort: Georgia	P185-PWY: formaldehyde assimilation III	IA case-control status: control	0.0270746	318	0.0326183	0.172653
IA case-control cohort: Georgia	PWY-7196: superpathway of pyrimidine ribonucleosides salvage	IA case-control status: control	0.108827	318	0.0333352	0.174535
IA case-control cohort: Georgia	PWY-7229: superpathway of adenosine nucleotides de novo biosynthesis I	IA case-control status: control	0.163097	318	0.037942	0.190926
IA case-control cohort: Georgia	PWY-6126: superpathway of adenosine nucleotides de novo biosynthesis II	IA case-control status: control	0.158426	318	0.0380468	0.190926
IA case-control cohort: Georgia	DENOVOPURINE2-PWY: superpathway of purine nucleotides de novo biosynthesis II	IA case-control status: control	0.0909569	318	0.0394202	0.196796
IA case-control cohort: Georgia	ARGDEG-PWY: superpathway of L-arginine, putrescine and 4-aminobutanoate degradation	IA case-control status: control	0.00291569	318	0.0439681	0.215297
IA case-control cohort: Georgia	ORNARGDEG-PWY: superpathway of L-arginine and L-ornithine degradation	IA case-control status: control	0.00291569	318	0.0439681	0.215297
IA case-control cohort: Georgia	PYRIDNUCSYN-PWY: NAD biosynthesis I	IA case-control status: control	0.110728	318	0.0518191	0.242408
IA case-control cohort: Washington	PWY-6151: S-adenosyl L-methionine cycle I	IA case-control status: control	-0.123822	658	0.0369527	0.153755
IA case-control cohort: Washington	PWY-5676: acetyl-CoA fermentation to butanoate II	IA case-control status: control	0.0240015	658	0.0413884	0.170441
IA case-control cohort: Washington	PWY-7237: myo-, chiro- and scillo-inositol degradation	IA case-control status: control	0.0398256	658	0.0453998	0.1841
IA case-control cohort: Washington	PWY-6731: starch degradation III	IA case-control status: control	0.0155556	658	0.0536844	0.212737
T1D case-control cohort: Finland	PWY-5676: acetyl-CoA fermentation to butanoate II	T1D case-control status: control	0.026933	1087	0.0120189	0.0528504
T1D case-control cohort: Finland	ANAEROFRUCAT-PWY: homolactic fermentation	T1D case-control status: control	0.0978755	1087	0.0170051	0.0724596
T1D case-control cohort: Finland	PWY-7013: L-1,2-propanediol degradation	T1D case-control status: control	0.00281368	1087	0.0289866	0.11443
T1D case-control cohort: Finland	RHAMCAT-PWY: L-rhamnose degradation I	T1D case-control status: control	0.0840878	1087	0.0330763	0.126902
T1D case-control cohort: Finland	PWY-6609: adenine and adenosine salvage III	T1D case-control status: control	0.0805229	1087	0.034211	0.130218
T1D case-control cohort: Finland	PWY-6168: flavin biosynthesis III	T1D case-control status: control	0.0832209	1087	0.0393173	0.147901
T1D case-control cohort: Finland	PWY-561: superpathway of glyoxylate cycle and fatty acid degradation	T1D case-control status: control	0.00840419	1087	0.045395	0.167813
T1D case-control cohort: Sweden	PWY-6285: superpathway of fatty acids biosynthesis	T1D case-control status: control	0.0241257	948	0.00291562	0.0170181
T1D case-control cohort: Sweden	PYRIDNUCSYN-PWY: NAD biosynthesis I	T1D case-control status: control	-0.0924745	948	0.0103002	0.0539297
T1D case-control cohort: Sweden	PWY-5101: L-isoleucine biosynthesis II	T1D case-control status: control	-0.0626147	948	0.0141457	0.0717307
T1D case-control cohort: Sweden	OANTIGEN-PWY: O antigen building blocks biosynthesis	T1D case-control status: control	-0.0882736	948	0.0470839	0.204418
T1D case-control cohort: Sweden	PWY-5971: palmitate biosynthesis II	T1D case-control status: control	0.0288663	948	0.0542213	0.229727
T1D case-control cohort: Sweden	PWY-5920: superpathway of heme biosynthesis from glycine	T1D case-control status: control	0.00673831	948	0.0555803	0.233437
T1D case-control cohort: Colorado	ASPASN-PWY: superpathway of L-aspartate and L-asparagine biosynthesis	T1D case-control status: control	-0.203686	515	2.36337e-06	3.10987e-05
T1D case-control cohort: Colorado	PWY-6527: stachyose degradation	T1D case-control status: control	-0.110142	515	0.0148962	0.0728768
T1D case-control cohort: Colorado	PWY-2942: L-lysine biosynthesis III	T1D case-control status: control	-0.14634	515	0.0168574	0.080814
T1D case-control cohort: Colorado	PWY-5667: CDP diacylglycerol biosynthesis I	T1D case-control status: control	-0.151641	515	0.0173653	0.0824421
T1D case-control cohort: Colorado	PWY0-1319: CDP diacylglycerol biosynthesis II	T1D case-control status: control	-0.151533	515	0.0173699	0.0824421
T1D case-control cohort: Colorado	PWY0-1296: purine ribonucleosides degradation	T1D case-control status: control	-0.173489	515	0.0174549	0.0824463
T1D case-control cohort: Colorado	THRESYN-PWY: superpathway of L-threonine biosynthesis	T1D case-control status: control	-0.0859713	515	0.0226648	0.102475
T1D case-control cohort: Colorado	PWY-6305: putrescine biosynthesis IV	T1D case-control status: control	-0.0457549	515	0.0274773	0.120495
T1D case-control cohort: Colorado	GALACTUROCAT-PWY: D galacturonate degradation I	T1D case-control status: control	-0.10618	515	0.0291027	0.125345
T1D case-control cohort: Colorado	PWY-7242: D fructuronate degradation	T1D case-control status: control	-0.107709	515	0.0352595	0.148183
T1D case-control cohort: Colorado	GALACT GLUCUROCAT-PWY: superpathway of hexuronide and hexuronate degradation	T1D case-control status: control	-0.103138	515	0.0371186	0.154159
T1D case-control cohort: Colorado	GLUCUROCAT-PWY: superpathway of beta-D-glucuronide and D-glucuronate degradation	T1D case-control status: control	-0.101881	515	0.0475691	0.189878
T1D case-control cohort: Colorado	PWY-6859: all trans farnesol biosynthesis	T1D case-control status: control	0.0236177	515	0.0478369	0.190549
T1D case-control cohort: Colorado	PWY-5177: glutaryl CoA degradation	T1D case-control status: control	-0.0715436	515	0.0539214	0.209963
T1D case-control cohort: Colorado	PWY-6471: peptidoglycan biosynthesis IV	T1D case-control status: control	0.0322617	515	0.057719	0.22114
T1D case-control cohort: Colorado	PWY-6387: UDP N acetylmuramoyl pentapeptide biosynthesis I	T1D case-control status: control	-0.0593997	515	0.0590979	0.225503
T1D case-control cohort: Colorado	GLCMANNANAUT-PWY: superpathway of N-acetylglucosamine, N-acetylmannosamine and N-acetylneuraminate degradation	T1D case-control status: control	-0.115531	515	0.0646294	0.240376
T1D case-control cohort: Colorado	PWY-7211: superpathway of pyrimidine deoxyribonucleotides de novo biosynthesis	T1D case-control status: control	-0.0782058	515	0.0673374	0.249136
T1D case-control cohort: Germany	PWY-7013: L-1,2-propanediol degradation	T1D case-control status: control	0.0107389	442	0.0029775	0.0186117
T1D case-control cohort: Germany	PWY-6527: stachyose degradation	T1D case-control status: control	0.101584	442	0.0192656	0.0948159
T1D case-control cohort: Germany	PWY-4981: L-proline biosynthesis II	T1D case-control status: control	0.149515	442	0.0291983	0.135469
T1D case-control cohort: Germany	PWY-5384: sucrose degradation IV	T1D case-control status: control	0.0401437	442	0.0462672	0.193427
T1D case-control cohort: Germany	PWY4LZ-257: superpathway of fermentation	T1D case-control status: control	0.0239453	442	0.0516836	0.212866
T1D case-control cohort: Germany	PWY-4984: urea cycle	T1D case-control status: control	-0.0272567	442	0.0523171	0.21502
T1D case-control cohort: Germany	RIBOSYN2-PWY: flavin biosynthesis I	T1D case-control status: control	0.117584	442	0.0537177	0.219385
T1D case-control cohort: Germany	COMPLETE ARO-PWY: superpathway of aromatic amino acid biosynthesis	T1D case-control status: control	0.0720915	442	0.0545689	0.219903
T1D case-control cohort: Germany	PWY-5971: palmitate biosynthesis II	T1D case-control status: control	0.0566742	442	0.0613295	0.242326
T1D case-control cohort: Georgia	RIBOSYN2-PWY: flavin biosynthesis I	T1D case-control status: control	0.135824	144	0.0112315	0.101404
T1D case-control cohort: Georgia	PWY-7383: anaerobic energy metabolism	T1D case-control status: control	0.198356	144	0.0163066	0.133265
T1D case-control cohort: Georgia	TRPSYN-PWY: L-tryptophan biosynthesis	T1D case-control status: control	0.201139	144	0.0186237	0.143637
T1D case-control cohort: Georgia	PWY-6122: 5-aminoimidazole ribonucleotide biosynthesis II	T1D case-control status: control	-0.109719	144	0.0187918	0.143666
T1D case-control cohort: Georgia	PWY-6277: superpathway of 5-aminoimidazole ribonucleotide biosynthesis	T1D case-control status: control	-0.109719	144	0.0187918	0.143666
T1D case-control cohort: Georgia	PWY-6385: peptidoglycan biosynthesis III	T1D case-control status: control	0.231395	144	0.0255079	0.174596
T1D case-control cohort: Georgia	PEPTIDOGLYCANSYN-PWY: peptidoglycan biosynthesis I	T1D case-control status: control	-0.130644	144	0.0265016	0.180097
T1D case-control cohort: Georgia	PWY-6545: pyrimidine deoxyribonucleotides de novo biosynthesis III	T1D case-control status: control	0.205603	144	0.0283481	0.189254
T1D case-control cohort: Georgia	PWY-5973: cis vaccenate biosynthesis	T1D case-control status: control	0.172518	144	0.0285739	0.190092
T1D case-control cohort: Georgia	PWY-6386: UDP N acetylmuramoyl pentapeptide biosynthesis II	T1D case-control status: control	-0.146824	144	0.0378474	0.226368
T1D case-control cohort: Georgia	PWY-7219: adenosine ribonucleotides de novo biosynthesis	T1D case-control status: control	-0.204907	144	0.0393638	0.229963
T1D case-control cohort: Georgia	PWY-6897: thiamin salvage II	T1D case-control status: control	0.215237	144	0.0433842	0.239815
T1D case-control cohort: Georgia	HISTSYN-PWY: L-histidine biosynthesis	T1D case-control status: control	-0.258685	144	0.0446153	0.245717
T1D case-control cohort: Georgia	PWY-6387: UDP-N-acetylmuramoyl-pentapeptide biosynthesis I	T1D case-control status: control	-0.140966	144	0.0447111	0.245717
T1D case-control cohort: Georgia	PWY-7399: methylphosphonate degradation II	T1D case-control status: control	0.0045608	144	0.045699	0.249699
T1D case-control cohort: Washington	PWY-6122: 5-aminoimidazole ribonucleotide biosynthesis II	T1D case-control status: control	-0.165042	120	0.0045628	0.0764702
T1D case-control cohort: Washington	PWY-6277: superpathway of 5-aminoimidazole ribonucleotide biosynthesis	T1D case-control status: control	-0.165042	120	0.0045628	0.0764702
T1D case-control cohort: Washington	PWY-6121: 5-aminoimidazole ribonucleotide biosynthesis I	T1D case-control status: control	-0.17989	120	0.00622152	0.0946131
T1D case-control cohort: Washington	PWY-5686: UMP biosynthesis	T1D case-control status: control	-0.137838	120	0.00899318	0.115679
T1D case-control cohort: Washington	PWY-7456: mannan degradation	T1D case-control status: control	-0.0357464	120	0.0290559	0.249741
