# Supplementary material for: The human gut microbiome in early-onset type 1 diabetes from the TEDDY study
Source: Nature. 2018 Oct 24;562(7728):589–94. doi: 10.1038/s41586-018-0620-2 (PMC6296767; doi:10.1038/s41586-018-0620-2)
Supplement: Supplementary file 7 — Homologs of the genes belonging to B. infantis HMO gene cluster across gut taxa in TEDDY metagenomic data – see Supplementary Information document for full description. [file 41586_2018_620_MOESM7_ESM.xlsx]

## Sheet: Caption
Table S5. Homologs of the genes belonging to B. infantis HMO gene cluster across gut taxa in TEDDY metagenomic data. UniRef90 gene families corresponding to the HMO genes were identified by translated BLAST search against ChocoPhlAn pangenome collection, and filtered by requiring >=50% identity and >=80% mutual coverage. Sheet "HMO homolog frequencies" contains the frequencies of all homologs to …

## Sheet: HMO homolog frequencies
Species	# of HMO gene homologs
Bifidobacterium longum	46
Bifidobacterium breve	11
Enterococcus casseliflavus	9
Enterococcus faecalis	9
Bifidobacterium pseudocatenulatum	8
Bifidobacterium dentium	7
Enterococcus faecium	7
Lachnospiraceae bacterium 3 1 57FAA CT1	7
Bifidobacterium adolescentis	5
Enterococcus gallinarum	5
Actinomyces odontolyticus	3
Actinomyces sp HPA0247	3
Clostridium hathewayi	3
Granulicatella adiacens	3
Granulicatella elegans	3
Lactobacillus gasseri	3
Actinobaculum schaalii	2
Actinomyces graevenitzii	2
Bifidobacterium animalis	2
Bifidobacterium bifidum	2
Clostridium difficile	2
Clostridium leptum	2
Lactobacillus fermentum	2
Ruminococcus sp 5 1 39BFAA	2
Actinomyces neuii	1
Actinomyces urogenitalis	1
Atopobium parvulum	1
Bifidobacterium catenulatum	1
Bilophila wadsworthia	1
Blautia producta	1
Clostridiales bacterium 1 7 47FAA	1
Clostridium bolteae	1
Clostridium citroniae	1
Clostridium clostridioforme	1
Clostridium perfringens	1
Collinsella aerofaciens	1
Collinsella intestinalis	1
Eggerthella lenta	1
Eubacterium siraeum	1
Gordonibacter pamelaeae	1
Lachnospiraceae bacterium 2 1 58FAA	1
Lactobacillus plantarum	1
Lactobacillus reuteri	1
Megamonas hypermegale	1
Rothia mucilaginosa	1
Ruminococcus gnavus	1
Ruminococcus obeum	1
Ruminococcus torques	1
Streptococcus mitis oralis pneumoniae	1
Streptococcus parasanguinis	1
Veillonella ratti	1

## Sheet: alignment details
Species	Gene family	Gene family name	B. Infantis HMO gene	Identity (%)	blast e-value	# of samples with species rel.ab > 1%	# of samples with gene family present	# of samples during breastfeeding	Gene family prevalence during breastfeeding	Gene family prevalence after weaning	Test of proportions, P value	FDR correctred Q value
s__Bifidobacterium_longum	UniRef90_W6ERK0	Beta-N-acetylhexosaminidase	ACJ53413.1 glycoside hydrolase, family 20	52.91	0	8389	5233	2306	0.726366	0.584909	9.84793e-33	1.05373e-30
s__Bifidobacterium_breve	UniRef90_W6ERK0	Beta-N-acetylhexosaminidase	ACJ53413.1 glycoside hydrolase, family 20	53.02	0	3352	3351	1498	0.999332	1	0.914928	1
s__Blautia_producta	UniRef90_UPI0003650C26	fucose isomerase	ACJ53395.1 RbsD or FucU transport	57.64	3e-53	136	134	9	1	0.984252	1	1
s__Lactobacillus_fermentum	UniRef90_U2IW99	PTS sugar transporter subunit IIA	ACJ53390.1 sugar (Glycoside-Pentoside-Hexuronide) transporter	53.59	1e-139	105	39	95	0.389474	0.2	0.403445	1
s__Enterococcus_faecalis	UniRef90_T2NSS3		ACJ53394.1 alpha-1,3/4-fucosidase, putative	50.96	3e-175	496	40	275	0.0618182	0.104072	0.120695	1
s__Enterococcus_casseliflavus	UniRef90_T2NSS3		ACJ53394.1 alpha-1,3/4-fucosidase, putative	50.75	4e-174	75	23	22	0.181818	0.358491	0.216567	1
s__Enterococcus_casseliflavus	UniRef90_T2NSE5	ABC transporter, permease protein	ACJ53404.1 binding-protein-dependent transport systems inner membrane component	50.52	7e-75	75	18	22	0.272727	0.226415	0.896056	1
s__Enterococcus_faecalis	UniRef90_T0VPM0	ABC transporter, permease protein	ACJ53403.1 binding-protein-dependent transport systems inner membrane component	50.36	3e-91	496	28	275	0.0327273	0.0859729	0.0183701	1
s__Enterococcus_casseliflavus	UniRef90_T0VPM0	ABC transporter, permease protein	ACJ53403.1 binding-protein-dependent transport systems inner membrane component	50.36	3e-91	75	52	22	0.5	0.773585	0.0389797	1
s__Enterococcus_casseliflavus	UniRef90_S4C4Q7	ABC transporter, permease protein	ACJ53404.1 binding-protein-dependent transport systems inner membrane component	59.93	2e-113	75	25	22	0.363636	0.320755	0.928551	1
s__Enterococcus_casseliflavus	UniRef90_S4AXY2		ACJ53403.1 binding-protein-dependent transport systems inner membrane component	61.57	4e-109	75	25	22	0.363636	0.320755	0.928551	1
s__Enterococcus_faecium	UniRef90_S0LFD4	ABC transporter ATP-binding protein	ACJ53419.1 ABC transporter related	55.14	6e-127	154	69	54	0.518519	0.41	0.261693	1
s__Enterococcus_faecalis	UniRef90_S0LFD4	ABC transporter ATP-binding protein	ACJ53419.1 ABC transporter related	56.22	1e-129	496	496	275	1	1	0.285541	1
s__Ruminococcus_sp_5_1_39BFAA	UniRef90_R7CEA9	Alpha-L-fucosidase	ACJ53394.1 alpha-1,3/4-fucosidase, putative	50.22	5e-160	2828	2809	261	0.988506	0.993767	0.552736	1
s__Bifidobacterium_pseudocatenulatum	UniRef90_R6PB81		ACJ53413.1 glycoside hydrolase, family 20	52.42	0	3061	3047	632	0.998418	0.994648	0.357436	1
s__Clostridium_leptum	UniRef90_R6P433	ABC transporter permease protein	ACJ53403.1 binding-protein-dependent transport systems inner membrane component	53.43	4e-101	614	371	29	0.586207	0.605128	0.992923	1
s__Bifidobacterium_catenulatum	UniRef90_R6P0V5		ACJ53390.1 sugar (Glycoside-Pentoside-Hexuronide) transporter	83.88	0	1078	1076	223	0.991031	1	0.0576883	1
s__Bifidobacterium_pseudocatenulatum	UniRef90_R6NU75		ACJ53390.1 sugar (Glycoside-Pentoside-Hexuronide) transporter	76.61	0	3061	3037	632	0.988924	0.993001	0.434164	1
s__Clostridium_leptum	UniRef90_R6MWK2	RbsD/FucU transport family protein	ACJ53395.1 RbsD or FucU transport	51.39	9e-43	614	613	29	1	0.998291	1	1
s__Clostridium_clostridioforme	UniRef90_R6JZZ1		ACJ53395.1 RbsD or FucU transport	52.78	1e-51	434	368	81	0.91358	0.832861	0.0983306	1
s__Clostridium_bolteae	UniRef90_R6JZZ1		ACJ53395.1 RbsD or FucU transport	54.17	2e-52	1036	811	132	0.651515	0.801991	0.000142564	0.0128307
s__Collinsella_aerofaciens	UniRef90_R6A4A3		ACJ53407.1 dihydrodipicolinate synthetase	62.87	2e-104	2302	2302	418	1	1	0.511912	1
s__Lachnospiraceae_bacterium_2_1_58FAA	UniRef90_R5TNK7	RbsD/FucU transport family protein	ACJ53395.1 RbsD or FucU transport	53.42	2e-51	374	373	88	1	0.996503	1	1
s__Ruminococcus_gnavus	UniRef90_R5TNK7	RbsD/FucU transport family protein	ACJ53395.1 RbsD or FucU transport	53.42	1e-51	5271	5268	1121	0.999108	0.999518	1	1
s__Bifidobacterium_adolescentis	UniRef90_R5H3K7	Transporter major facilitator family protein	ACJ53390.1 sugar (Glycoside-Pentoside-Hexuronide) transporter	83.3	0	2348	2315	498	0.987952	0.985405	0.830497	1
s__Veillonella_ratti	UniRef90_R5BDK6	Oxidoreductase short chain dehydrogenase/reductase family	ACJ53397.1 short-chain dehydrogenase/reductase SDR	67.18	4e-99	213	208	120	0.975	0.978495	1	1
s__Lactobacillus_gasseri	UniRef90_Q041D6	Carbohydrate ABC transporter membrane protein 1, CUT1 family	ACJ53418.1 binding-protein-dependent transport systems inner membrane component	52.51	2e-93	67	67	63	1	1	0.0917341	1
s__Lactobacillus_gasseri	UniRef90_Q041D5	Carbohydrate ABC transporter ATP-binding protein, CUT1 family	ACJ53419.1 ABC transporter related	54.81	4e-132	67	67	63	1	1	0.471981	1
s__Clostridium_hathewayi	UniRef90_N9XAG2		ACJ53394.1 alpha-1,3/4-fucosidase, putative	52.7	2e-161	505	460	131	0.885496	0.919786	0.313784	1
s__Clostridium_hathewayi	UniRef90_N9WZF6	L-fucose mutarotase	ACJ53395.1 RbsD or FucU transport	52.78	7e-52	505	442	131	0.847328	0.885027	0.331996	1
s__Lactobacillus_plantarum	UniRef90_I8R793	PTS regulated carbohydrate transporter, GPH family	ACJ53390.1 sugar (Glycoside-Pentoside-Hexuronide) transporter	55.97	4e-150	68	68	25	1	1	0.602609	1
s__Bifidobacterium_longum	UniRef90_I3B9F5	ABC transporter, permease protein	ACJ53404.1 binding-protein-dependent transport systems inner membrane component	63.74	2e-120	8389	4868	2306	0.61405	0.567483	0.000126234	0.0114873
s__Streptococcus_parasanguinis	UniRef90_I1ZMP1	ABC-type polysaccharide transport system, permease component	ACJ53404.1 binding-protein-dependent transport systems inner membrane component	51.82	3e-81	154	116	63	0.507937	0.923077	1.30692e-08	1.30692e-06
s__Enterococcus_faecium	UniRef90_H8LCP9	Sodium/galactoside symporter	ACJ53390.1 sugar (Glycoside-Pentoside-Hexuronide) transporter	51.91	3e-128	154	154	54	1	1	0.480983	1
s__Bifidobacterium_animalis	UniRef90_G0H995	Beta-galactosidase	ACJ53392.1 glycoside hydrolase family 2, TIM barrel	54.12	0	278	278	47	1	1	0.00291102	0.256169
s__Bifidobacterium_longum	UniRef90_F9XYV0	Short chain dehydrogenase	ACJ53397.1 short-chain dehydrogenase/reductase SDR	76.05	9e-122	8389	5173	2306	0.751951	0.565346	2.46314e-55	2.75871e-53
s__Bifidobacterium_breve	UniRef90_F9XYV0	Short chain dehydrogenase	ACJ53397.1 short-chain dehydrogenase/reductase SDR	75.57	2e-121	3352	3351	1498	0.999332	1	0.914928	1
s__Bifidobacterium_longum	UniRef90_F9XYU7	Dihydrodipicolinate synthase	ACJ53396.1 dihydrodipicolinate synthetase	69.26	2e-148	8389	4640	2306	0.658283	0.513234	1.10862e-32	1.17513e-30
s__Bifidobacterium_breve	UniRef90_F9XYU7	Dihydrodipicolinate synthase	ACJ53396.1 dihydrodipicolinate synthetase	69.59	4e-149	3352	3350	1498	0.998665	1	0.388447	1
s__Bifidobacterium_longum	UniRef90_F8ASV0	Galactoside transport protein	ACJ53390.1 sugar (Glycoside-Pentoside-Hexuronide) transporter	64.19	0	8389	2948	2306	0.372507	0.343416	0.0136609	1
s__Lachnospiraceae_bacterium_3_1_57FAA_CT1	UniRef90_F7KL54	Multiple sugar transport system permease	ACJ53404.1 binding-protein-dependent transport systems inner membrane component	50.33	3e-96	190	190	15	1	1	0.55223	1
s__Lachnospiraceae_bacterium_3_1_57FAA_CT1	UniRef90_F7KJ04	Multiple sugar transport system permease	ACJ53403.1 binding-protein-dependent transport systems inner membrane component	54.1	1e-96	190	190	15	1	1	0.728395	1
s__Lachnospiraceae_bacterium_3_1_57FAA_CT1	UniRef90_F7KEF2	Multiple sugar transport system permease	ACJ53403.1 binding-protein-dependent transport systems inner membrane component	50.37	2e-89	190	110	15	0.866667	0.554286	0.0375935	1
s__Lachnospiraceae_bacterium_3_1_57FAA_CT1	UniRef90_F7KDC7	L-fucose mutarotase	ACJ53395.1 RbsD or FucU transport	54.86	6e-53	190	190	15	1	1	0.405396	1
s__Lachnospiraceae_bacterium_3_1_57FAA_CT1	UniRef90_F7K8D3	L-fucose mutarotase	ACJ53395.1 RbsD or FucU transport	56.94	9e-56	190	190	15	1	1	0.506505	1
s__Lachnospiraceae_bacterium_3_1_57FAA_CT1	UniRef90_F7K3H7	Multiple sugar transport system permease	ACJ53404.1 binding-protein-dependent transport systems inner membrane component	53.06	2e-94	190	190	15	1	1	0.570223	1
s__Lachnospiraceae_bacterium_3_1_57FAA_CT1	UniRef90_F7K3H6	Multiple sugar transport system permease	ACJ53403.1 binding-protein-dependent transport systems inner membrane component	54.85	1e-101	190	190	15	1	1	0.0750957	1
s__Bifidobacterium_pseudocatenulatum	UniRef90_F6C8A7	Oxidoreductase, short chain dehydrogenase/reductase family protein	ACJ53397.1 short-chain dehydrogenase/reductase SDR	94.66	1e-157	3061	1955	632	0.745253	0.610951	5.15173e-10	5.25477e-08
s__Bifidobacterium_longum	UniRef90_F6C8A7	Oxidoreductase, short chain dehydrogenase/reductase family protein	ACJ53397.1 short-chain dehydrogenase/reductase SDR	100	6e-169	8389	4386	2306	0.717259	0.44912	1.41619e-106	1.86937e-104
s__Bifidobacterium_breve	UniRef90_F6C8A7	Oxidoreductase, short chain dehydrogenase/reductase family protein	ACJ53397.1 short-chain dehydrogenase/reductase SDR	94.66	1e-158	3352	3292	1498	0.985981	0.978964	0.163816	1
s__Bifidobacterium_breve	UniRef90_F6C8A6	Mandelate racemase/muconate lactonizing enzyme, C-terminal domain protein	ACJ53398.1 Mandelate racemase/muconate lactonizing enzyme, C-terminal domain protein	85.76	0	3352	3352	1498	1	1	0.45804	1
s__Bifidobacterium_longum	UniRef90_F6C836	Mandelate racemase/muconate lactonizing enzyme, C-terminal domain protein	ACJ53398.1 Mandelate racemase/muconate lactonizing enzyme, C-terminal domain protein	78.4	0	8389	5324	2306	0.764094	0.585566	9.49959e-52	1.05445e-49
s__Bifidobacterium_breve	UniRef90_F6C836	Mandelate racemase/muconate lactonizing enzyme, C-terminal domain protein	ACJ53398.1 Mandelate racemase/muconate lactonizing enzyme, C-terminal domain protein	78.17	0	3352	3350	1498	0.998665	1	0.388447	1
s__Bifidobacterium_breve	UniRef90_F6C732	Glycoside/pentoside/hexuronide transporter	ACJ53390.1 sugar (Glycoside-Pentoside-Hexuronide) transporter	70	0	3352	3349	1498	0.997997	1	0.178022	1
s__Bifidobacterium_bifidum	UniRef90_F6C732	Glycoside/pentoside/hexuronide transporter	ACJ53390.1 sugar (Glycoside-Pentoside-Hexuronide) transporter	68.67	0	3786	3768	1293	0.999227	0.993181	0.0205906	1
s__Bifidobacterium_breve	UniRef90_F6C677	Dihydrodipicolinate synthetase family	ACJ53407.1 dihydrodipicolinate synthetase	76.03	1e-156	3352	3302	1498	0.991989	0.979504	0.00477981	0.411064
s__Bifidobacterium_breve	UniRef90_F6C5C1	Beta galactosidase small chain	ACJ53392.1 glycoside hydrolase family 2, TIM barrel	57.46	0	3352	3352	1498	1	1	0.48039	1
s__Lactobacillus_gasseri	UniRef90_F4ACJ2	ABC transporter permease component	ACJ53417.1 binding-protein-dependent transport systems inner membrane component	51.49	6e-93	67	67	63	1	1	0.679329	1
s__Bifidobacterium_longum	UniRef90_E8MNY6	ABC transporter substrate binding component	ACJ53412.1 extracellular solute-binding protein, family 1	100	0	8389	1826	2306	0.354727	0.165708	4.87689e-78	6.04734e-76
s__Bifidobacterium_longum	UniRef90_E8MNY5	ABC transporter substrate binding component	ACJ53412.1 extracellular solute-binding protein, family 1	100	0	8389	1668	2306	0.324805	0.151077	1.23979e-70	1.45056e-68
s__Bifidobacterium_longum	UniRef90_E8MEM5	Galactoside transport protein	ACJ53390.1 sugar (Glycoside-Pentoside-Hexuronide) transporter	72.57	0	8389	1484	2306	0.179098	0.176064	0.76949	1
s__Bifidobacterium_longum	UniRef90_E4R489	LacZ1	ACJ53392.1 glycoside hydrolase family 2, TIM barrel	57.83	0	8389	8175	2306	0.934952	0.989479	6.30928e-45	6.81402e-43
s__Bifidobacterium_bifidum	UniRef90_E3ERD4	Sialidase	ACJ53406.1 Exo-alpha-sialidase	62.9	2e-129	3786	3727	1293	0.983759	0.984757	0.922798	1
s__Bifidobacterium_dentium	UniRef90_E1NAB4	Dihydrodipicolinate synthetase family	ACJ53407.1 dihydrodipicolinate synthetase	73.73	2e-153	610	339	304	0.542763	0.568627	0.574581	1
s__Bifidobacterium_pseudocatenulatum	UniRef90_D6ZY13		ACJ53393.1 conserved hypothetical protein	77.14	0	3061	2429	632	0.863924	0.775216	1.21779e-06	0.000116908
s__Bifidobacterium_longum	UniRef90_D6ZY13		ACJ53393.1 conserved hypothetical protein	78.03	0	8389	5997	2306	0.766262	0.695381	1.6286e-10	1.67746e-08
s__Bifidobacterium_breve	UniRef90_D6ZY13		ACJ53393.1 conserved hypothetical protein	77.14	0	3352	3351	1498	0.999332	1	0.914928	1
s__Bifidobacterium_longum	UniRef90_D6ZY12	Alpha-1,3/4-fucosidase, putative	ACJ53394.1 alpha-1,3/4-fucosidase, putative	87.87	0	8389	1706	2306	0.240243	0.18938	2.79217e-07	2.70841e-05
s__Bifidobacterium_longum	UniRef90_D6ZY11	RbsD or FucU transport	ACJ53395.1 RbsD or FucU transport	87.59	4e-90	8389	1345	2306	0.194709	0.147296	1.51403e-07	1.48375e-05
s__Bifidobacterium_pseudocatenulatum	UniRef90_D6ZY10	Dihydrodipicolinate synthetase	ACJ53396.1 dihydrodipicolinate synthetase	88.85	0	3061	2159	632	0.799051	0.680939	8.77252e-09	8.86024e-07
s__Bifidobacterium_longum	UniRef90_D6ZY10	Dihydrodipicolinate synthetase	ACJ53396.1 dihydrodipicolinate synthetase	89.26	0	8389	4465	2306	0.663487	0.482492	1.28807e-49	1.41687e-47
s__Bifidobacterium_breve	UniRef90_D6ZY10	Dihydrodipicolinate synthetase	ACJ53396.1 dihydrodipicolinate synthetase	89.19	0	3352	3352	1498	1	1	0.820153	1
s__Bifidobacterium_longum	UniRef90_D6ZWT8	Raffinose transport system permease protein	ACJ53404.1 binding-protein-dependent transport systems inner membrane component	70.35	2e-149	8389	419	2306	0.0346921	0.0557291	9.90527e-05	0.00911284
s__Bifidobacterium_dentium	UniRef90_D6ZWT8	Raffinose transport system permease protein	ACJ53404.1 binding-protein-dependent transport systems inner membrane component	71.29	6e-146	610	605	304	0.986842	0.996732	0.36521	1
s__Bifidobacterium_longum	UniRef90_D6ZWT7	Binding-protein-dependent transport systems inner membrane component	ACJ53403.1 binding-protein-dependent transport systems inner membrane component	67.81	2e-147	8389	268	2306	0.0320902	0.0318922	1	1
s__Bifidobacterium_dentium	UniRef90_D6ZWT7	Binding-protein-dependent transport systems inner membrane component	ACJ53403.1 binding-protein-dependent transport systems inner membrane component	68.44	9e-147	610	606	304	0.990132	0.996732	0.611293	1
s__Enterococcus_faecium	UniRef90_D4MF26	Carbohydrate ABC transporter membrane protein 1, CUT1 family (TC 3.A.1.1.-)	ACJ53418.1 binding-protein-dependent transport systems inner membrane component	53.29	5e-99	154	63	54	0.481481	0.37	0.241626	1
s__Enterococcus_faecalis	UniRef90_D4MF26	Carbohydrate ABC transporter membrane protein 1, CUT1 family (TC 3.A.1.1.-)	ACJ53418.1 binding-protein-dependent transport systems inner membrane component	53.29	5e-99	496	496	275	1	1	0.363121	1
s__Enterococcus_faecium	UniRef90_D4MF25	Carbohydrate ABC transporter membrane protein 2, CUT1 family (TC 3.A.1.1.-)	ACJ53417.1 binding-protein-dependent transport systems inner membrane component	58.87	2e-113	154	60	54	0.5	0.33	0.0586078	1
s__Enterococcus_faecalis	UniRef90_D4MF25	Carbohydrate ABC transporter membrane protein 2, CUT1 family (TC 3.A.1.1.-)	ACJ53417.1 binding-protein-dependent transport systems inner membrane component	58.87	2e-113	496	496	275	1	1	0.799653	1
s__Ruminococcus_torques	UniRef90_D4M3C3	Fucose dissimilation pathway protein FucU	ACJ53395.1 RbsD or FucU transport	55.56	8e-55	4356	1767	460	0.328261	0.414784	0.000425044	0.0378289
s__Ruminococcus_sp_5_1_39BFAA	UniRef90_D4LNS7	Fucose dissimilation pathway protein FucU	ACJ53395.1 RbsD or FucU transport	52.78	2e-54	2828	2828	261	1	1	0.331104	1
s__Ruminococcus_obeum	UniRef90_D4LNS7	Fucose dissimilation pathway protein FucU	ACJ53395.1 RbsD or FucU transport	52.08	9e-53	302	302	20	1	1	0.289813	1
s__Megamonas_hypermegale	UniRef90_D4KI70	Fucose dissimilation pathway protein FucU	ACJ53395.1 RbsD or FucU transport	54.61	1e-51	117	114	29	1	0.965909	0.741417	1
s__Eubacterium_siraeum	UniRef90_D4JSL9	Fucose dissimilation pathway protein FucU	ACJ53395.1 RbsD or FucU transport	54.17	1e-52	332	331	18	1	0.996815	1	1
s__Clostridium_hathewayi	UniRef90_D3AMZ5		ACJ53394.1 alpha-1,3/4-fucosidase, putative	54.23	7e-166	505	131	131	0.160305	0.294118	0.00383722	0.333838
s__Bifidobacterium_dentium	UniRef90_D2Q7V2	ABC-type sugar transporter, permease component	ACJ53403.1 binding-protein-dependent transport systems inner membrane component	68.59	2e-139	610	519	304	0.825658	0.875817	0.104166	1
s__Bifidobacterium_dentium	UniRef90_D2Q7V1	ABC-type sugar transporter, permease component	ACJ53404.1 binding-protein-dependent transport systems inner membrane component	69.21	1e-149	610	525	304	0.835526	0.885621	0.0950335	1
s__Bifidobacterium_dentium	UniRef90_D2Q6X5	Drug resistance transporter, EmrB/QacA subfamily	ACJ53399.1 protein of unknown function DUF624	73.52	4e-107	610	610	304	1	1	0.427371	1
s__Bifidobacterium_dentium	UniRef90_D2Q5M4	LacZ1 Beta-galactosidase	ACJ53392.1 glycoside hydrolase family 2, TIM barrel	57.02	0	610	610	304	1	1	0.0302078	1
s__Enterococcus_faecalis	UniRef90_C9AB94	ABC transporter substrate-binding protein	ACJ53415.1 extracellular solute-binding protein, family 1	50.48	2e-140	496	54	275	0.0945455	0.126697	0.318481	1
s__Enterococcus_casseliflavus	UniRef90_C9AB94	ABC transporter substrate-binding protein	ACJ53415.1 extracellular solute-binding protein, family 1	50.48	2e-140	75	74	22	1	0.981132	1	1
s__Enterococcus_faecalis	UniRef90_C9AB92	ABC transporter permease	ACJ53417.1 binding-protein-dependent transport systems inner membrane component	56.49	6e-104	496	35	275	0.0545455	0.0904977	0.168326	1
s__Enterococcus_casseliflavus	UniRef90_C9AB92	ABC transporter permease	ACJ53417.1 binding-protein-dependent transport systems inner membrane component	56.49	6e-104	75	75	22	1	1	0.391624	1
s__Enterococcus_faecalis	UniRef90_C9AB91	ABC transporter permease	ACJ53418.1 binding-protein-dependent transport systems inner membrane component	53.98	2e-99	496	31	275	0.0581818	0.0678733	0.797502	1
s__Enterococcus_casseliflavus	UniRef90_C9AB91	ABC transporter permease	ACJ53418.1 binding-protein-dependent transport systems inner membrane component	53.98	6e-100	75	74	22	1	0.981132	1	1
s__Enterococcus_faecalis	UniRef90_C9AB90	ABC transporter ATP-binding protein	ACJ53419.1 ABC transporter related	59.19	2e-134	496	30	275	0.0509091	0.0723982	0.418877	1
s__Enterococcus_casseliflavus	UniRef90_C9AB90	ABC transporter ATP-binding protein	ACJ53419.1 ABC transporter related	59.19	2e-134	75	75	22	1	1	0.53878	1
s__Clostridium_difficile	UniRef90_C8WJI4	Dihydrodipicolinate synthetase	ACJ53407.1 dihydrodipicolinate synthetase	60.47	1e-111	84	57	16	0.4375	0.735294	0.0457868	1
s__Eggerthella_lenta	UniRef90_C8WJI4	Dihydrodipicolinate synthetase	ACJ53407.1 dihydrodipicolinate synthetase	60.8	2e-112	123	123	15	1	1	0.963802	1
s__Bifidobacterium_animalis	UniRef90_C6A6V6	Galactoside symporter	ACJ53390.1 sugar (Glycoside-Pentoside-Hexuronide) transporter	69.08	0	278	278	47	1	1	0.421216	1
s__Collinsella_intestinalis	UniRef90_C4FBG3	Dihydrodipicolinate synthetase family	ACJ53407.1 dihydrodipicolinate synthetase	63.79	1e-121	207	207	14	1	1	0.462097	1
s__Bifidobacterium_pseudocatenulatum	UniRef90_C0BV67	Beta galactosidase small chain	ACJ53392.1 glycoside hydrolase family 2, TIM barrel	75.34	0	3061	3052	632	0.993671	0.997942	0.17573	1
s__Bifidobacterium_pseudocatenulatum	UniRef90_C0BV66	Transporter, major facilitator family protein	ACJ53390.1 sugar (Glycoside-Pentoside-Hexuronide) transporter	79.45	0	3061	3052	632	0.993671	0.997942	0.17573	1
s__Bifidobacterium_longum	UniRef90_B7GPM8	Dihydrodipicolinate synthetase	ACJ53407.1 dihydrodipicolinate synthetase	76.27	2e-155	8389	1159	2306	0.278404	0.084991	6.58546e-116	8.89037e-114
s__Bifidobacterium_longum	UniRef90_B7GNR3	ABC transporter ATP-binding component	ACJ53419.1 ABC transporter related	100	0	8389	1203	2306	0.259757	0.0992931	6.3405e-78	7.79882e-76
s__Bifidobacterium_longum	UniRef90_B7GNR2	ABC transporter permease component	ACJ53418.1 binding-protein-dependent transport systems inner membrane component	100	0	8389	1236	2306	0.264527	0.10291	2.60662e-77	3.18008e-75
s__Bifidobacterium_longum	UniRef90_B7GNR1	ABC transporter permease component	ACJ53417.1 binding-protein-dependent transport systems inner membrane component	99.63	0	8389	1174	2306	0.254553	0.0964984	3.58159e-77	4.33372e-75
s__Bifidobacterium_longum	UniRef90_B7GNR0	Beta-lactamase domain protein	ACJ53416.1 beta-lactamase domain protein	100	0	8389	1364	2306	0.275802	0.119678	8.13909e-67	9.27856e-65
s__Bifidobacterium_longum	UniRef90_B7GNQ9	ABC transporter substrate binding component	ACJ53415.1 extracellular solute-binding protein, family 1	100	0	8389	1352	2306	0.276236	0.117541	1.85814e-69	2.15544e-67
s__Bifidobacterium_longum	UniRef90_B7GNQ8	Haloacid dehalogenase domain protein hydrolase	ACJ53414.1 Haloacid dehalogenase domain protein hydrolase	99.59	8e-148	8389	1009	2306	0.233304	0.0774289	3.5594e-85	4.52044e-83
s__Bifidobacterium_longum	UniRef90_B7GNQ7	Glycoside hydrolase, family 20	ACJ53413.1 glycoside hydrolase, family 20	100	0	8389	1871	2306	0.351691	0.174256	8.20769e-68	9.43884e-66
s__Bifidobacterium_longum	UniRef90_B7GNQ6	ABC transporter substrate binding component	ACJ53412.1 extracellular solute-binding protein, family 1	100	0	8389	1786	2306	0.346487	0.162255	2.14165e-75	2.56998e-73
s__Bifidobacterium_longum	UniRef90_B7GNQ5		ACJ53411.1 hypothetical protein Blon_2353	97.5	2e-19	8389	645	2306	0.206418	0.0277823	5.7566e-165	7.94411e-163
s__Bifidobacterium_longum	UniRef90_B7GNQ1	Dihydrodipicolinate synthase	ACJ53407.1 dihydrodipicolinate synthetase	100	0	8389	1285	2306	0.294883	0.0994575	9.49741e-109	1.27265e-106
s__Bifidobacterium_longum	UniRef90_B7GNQ0	Exo-alpha-sialidase	ACJ53406.1 Exo-alpha-sialidase	100	0	8389	1351	2306	0.295317	0.110143	5.43521e-94	6.95706e-92
s__Bifidobacterium_longum	UniRef90_B7GNP9	Extracellular solute-binding protein, family 1	ACJ53412.1 extracellular solute-binding protein, family 1	100	0	8389	1691	2306	0.337381	0.15009	5.43749e-81	6.85123e-79
s__Bifidobacterium_longum	UniRef90_B7GNP6	Extracellular solute-binding protein, family 1	ACJ53412.1 extracellular solute-binding protein, family 1	100	0	8389	1627	2306	0.339115	0.138912	5.87675e-95	7.58101e-93
s__Bifidobacterium_longum	UniRef90_B7GNP5	ABC transporter permease component	ACJ53404.1 binding-protein-dependent transport systems inner membrane component	100	0	8389	1756	2306	0.341284	0.159296	1.65487e-74	1.9693e-72
s__Bifidobacterium_longum	UniRef90_B7GNP4	ABC transporter permease component	ACJ53403.1 binding-protein-dependent transport systems inner membrane component	100	0	8389	1958	2306	0.36817	0.182311	5.92299e-72	6.98913e-70
s__Bifidobacterium_longum	UniRef90_B7GNP3		ACJ53399.1 protein of unknown function DUF624	100	1e-141	8389	1294	2306	0.291847	0.102088	4.6064e-102	6.03439e-100
s__Bifidobacterium_pseudocatenulatum	UniRef90_B7GNP2	Mandelate racemase/muconate lactonizing enzyme, C-terminal domain protein	ACJ53398.1 Mandelate racemase/muconate lactonizing enzyme, C-terminal domain protein	97.88	0	3061	2144	632	0.808544	0.672293	3.78196e-11	3.93324e-09
s__Bifidobacterium_longum	UniRef90_B7GNP2	Mandelate racemase/muconate lactonizing enzyme, C-terminal domain protein	ACJ53398.1 Mandelate racemase/muconate lactonizing enzyme, C-terminal domain protein	99.76	0	8389	5709	2306	0.797485	0.636199	2.92509e-45	3.18835e-43
s__Bifidobacterium_longum	UniRef90_B7GNP0	Dihydrodipicolinate synthetase	ACJ53396.1 dihydrodipicolinate synthetase	100	0	8389	1522	2306	0.364267	0.112116	2.48759e-157	3.408e-155
s__Bifidobacterium_longum	UniRef90_B7GNN9	Fucose operon protein	ACJ53395.1 RbsD or FucU transport	100	3e-101	8389	1133	2306	0.281873	0.0794016	2.96479e-129	4.03212e-127
s__Bifidobacterium_longum	UniRef90_B7GNN8	Alpha-1,3/4-fucosidase	ACJ53394.1 alpha-1,3/4-fucosidase, putative	100	0	8389	1499	2306	0.328708	0.121815	9.11345e-108	1.21209e-105
s__Bifidobacterium_longum	UniRef90_B7GNN7	Glycosyl hydrolase	ACJ53393.1 conserved hypothetical protein	100	0	8389	1897	2306	0.365568	0.17327	1.37717e-78	1.72147e-76
s__Bifidobacterium_longum	UniRef90_B7GNN4	Galactoside transport protein	ACJ53390.1 sugar (Glycoside-Pentoside-Hexuronide) transporter	100	0	8389	4197	2306	0.639636	0.447477	1.7452e-55	1.97208e-53
s__Bifidobacterium_longum	UniRef90_B7GNN3	Galactoside transport protein	ACJ53390.1 sugar (Glycoside-Pentoside-Hexuronide) transporter	100	0	8389	8352	2306	0.995663	0.995561	1	1
s__Bifidobacterium_longum	UniRef90_B7GNK7	Putative fucose transport protein	ACJ53395.1 RbsD or FucU transport	56.25	3e-54	8389	1057	2306	0.252385	0.0780865	5.55207e-102	7.21769e-100
s__Bifidobacterium_longum	UniRef90_B7GN86	Integrase, catalytic region	ACJ53391.1 Integrase, catalytic region	100	0	8389	7913	2306	0.942758	0.943449	0.944773	1
s__Bifidobacterium_longum	UniRef90_A1A328	ABC transporter	ACJ53408.1 extracellular solute-binding protein, family 1	50.78	1e-162	8389	5472	2306	0.675629	0.643433	0.00616693	0.524189
s__Bifidobacterium_adolescentis	UniRef90_A1A328	ABC transporter	ACJ53408.1 extracellular solute-binding protein, family 1	50.39	1e-161	2348	1891	498	0.742972	0.822162	9.6881e-05	0.00900993
s__Bifidobacterium_longum	UniRef90_A1A327	Polysaccharide ABC transporter permease	ACJ53404.1 binding-protein-dependent transport systems inner membrane component	65.33	1e-139	8389	3858	2306	0.530789	0.43301	1.26447e-15	1.32769e-13
s__Bifidobacterium_adolescentis	UniRef90_A1A327	Polysaccharide ABC transporter permease	ACJ53404.1 binding-protein-dependent transport systems inner membrane component	66.56	7e-142	2348	1857	498	0.720884	0.80973	1.99475e-05	0.00187506
s__Bifidobacterium_longum	UniRef90_A1A326	Sugar ABC transporter permease	ACJ53403.1 binding-protein-dependent transport systems inner membrane component	65.9	1e-122	8389	4826	2306	0.624458	0.556633	2.32186e-08	2.29864e-06
s__Bifidobacterium_adolescentis	UniRef90_A1A326	Sugar ABC transporter permease	ACJ53403.1 binding-protein-dependent transport systems inner membrane component	67.54	1e-125	2348	1546	498	0.572289	0.681622	6.37607e-06	0.000605726
s__Bifidobacterium_adolescentis	UniRef90_A1A2N6	Galactoside symporter	ACJ53390.1 sugar (Glycoside-Pentoside-Hexuronide) transporter	72.34	0	2348	2348	498	1	1	0.701761	1
